# Supplementary material for: Lactobacillus reuteri and Enterococcus faecium from Poultry Gut Reduce Mucin Adhesion and Biofilm Formation of Cephalosporin and Fluoroquinolone-Resistant Salmonella enterica
Source: Animals (Basel). 2021 Dec 1;11(12):3435. doi: 10.3390/ani11123435 (PMC8697943; doi:10.3390/ani11123435)
Supplement: Supplementary file 1 [file animals-11-03435-s001.zip]

Archive with 1 entries (1 files):
- animals-1347658-SI.pdf
